# Supplementary material for: A Novel Wall-Associated Kinase TaWAK-5D600 Positively Participates in Defense against Sharp Eyespot and Fusarium Crown Rot in Wheat
Source: Int J Mol Sci. 2023 Mar 6;24(5):5060. doi: 10.3390/ijms24055060 (PMC10003040; doi:10.3390/ijms24055060)
Supplement: Supplementary file 1 [file ijms-24-05060-s001.zip]

Archive with 1 entries (1 files):
- ijms-2243504-supplementary.pdf
